# Supplementary material for: Role of Mig-6 in adipose tissue: Implications for glucose metabolism and insulin resistance
Source: PLoS One. 2025 Feb 12;20(2):e0314289. doi: 10.1371/journal.pone.0314289 (PMC11819470; doi:10.1371/journal.pone.0314289)
Supplement: S2 File — (XLSX) [file pone.0314289.s003.xlsx]

## Sheet: Figure 1
Mig-6 mRNA levels in WAT from wild type (WT) and ob/ob mice
Mig6_WAT
Sample	1	2	AV	ST error	T.TEST
Con-WAT	1	1	1	0	0.03
ob/ob-WAT	0.658612	0.767107	0.7	0.1
Mig-6 Protein levels (Mig6/β-actin) in WAT from wild type (WT) and ob/ob mice
No.	WT	Ob/Ob mice
#1	1.4	0.665
#2	1.004	0.635
#3	0.596	0.905
Mig-6 Protein levels in visceral adipose tissue from lean and obese subjects
		mig6		GAPDH		mig6/GAPDH
Lean	#1	9468.5	1	13318.5	1	1
	#2	9867.55	1.04215	13562	1.01829	1.02343
	#3	10991.1	1.16081	11040.9	0.828991	1.40027
Obese	#1	6951.91	0.734215	11149.7	0.837162	0.877028
	#2	4533.2	0.478767	10970.5	0.823704	0.581237
	#3	3729.6	0.393895	9867.13	0.740859	0.531674
	#4	1925.7	0.203379	9149.08	0.686946	0.296063
Body mass index of lean and obese subjects
No.	Lean	Obese
#1	18.7206	27.4899
#2	19.0448	28.4268
#3	19.4243	29.7437
#4		33.409

## Sheet: Figure 2
Mig-6 mRNA levels in sWAT, eWAT, liver and muscle
Mice	No.	sWAT	eWAT	Liver	Muscle
Control	#1	0.917995	1.17692	1.116	0.82
	#2	1.17498	1.19596	0.917	0.99
	#3	1.10982	0.648771	0.53	1.06
	#4	0.854439	0.956479	1.48	1.13
Mig-6 ADKI	#1	1.50327	1.78695	1.85	0.41
	#2	1.1768	1.21788	0.61	0.95
	#3	1.29739	2.07245	1.36	0.9
	#4	2.09865	1.32325	0.09	1.52
Mig-6 protein levels in sWAT, eWAT, liver and muscle
Mice	No.	sWAT	eWAT	Liver	Muscle
Control	#1	1.065	1.333	1.118	1.253
	#2	0.935	0.667	0.882	0.747
Mig-6 ADKI	#1	2.705	2.476	0.953	0.65
	#2	2.303	2.569	0.906	0.578
T test		0.019	0.045	0.618	0.614

## Sheet: Figure 3
Body weight gain of control and Mig-6 AdKI mice under NCD
	Control									Mig-6 AdKI
Week	#1	#2	#3	#4	#5	#6	#7	#8	#9	#1	#2	#3	#4	#5	#6
6	18	19	20	20	21	18	17	19	19	19	20	16	20	22	22
7	20	21	23	22	23	21	21	21	21	22	22	20	23	25	25
8	21	22	23	23	24	23	22	22	21	23	23	22	24	26	26
9	22	23	24	24	25	23	23	24	22	24	24	22	25	27	27
10	22	24	26	26	26	24	24	24	23	25	26	24	26	27	27
11	24	24	26	26	26	26	25	25	24	26	26	24	26	28	28
12	25	26	27	27	26	25	26	25	24	26	26	24	27	29	28
13	25	26	27	28	27	26	26	26	25	26	27	24	28	30	28
14	26	26	28	28	28	26	27	26	25	26	27	25	28	31	29
15	27	28	29	29	28	27	27	28	26	27	28	26	28	32	30
16	28	27	29	29	28	27	27	27	25	27	28	26	29	32	30
17	28	28	31	30	29	28	27	28	26	28	29	27	29	32	31
18	29	29	31	30	30	27	28	29	26	28	28	28	29	32	31
Body weight gain of control and Mig-6 AdKI mice under HFD
	Control				Mig-6 AdKI
Week	#1	#2	#3	#4	#1	#2	#3	#4
6	19	19	19	21	20	20	20	20
7	21	21	21	23	21	22	22	22
8	22	23	22	25	23	24	23	24
9	23	24	23	26	27	26	24	25
10	26	26	26	29	28	28	26	29
11	28	27	27	31	30	29	27	30
12	30	29	29	32	31	31	28	32
13	31	30	31	34	33	32	30	35
14	31	31	31	35	34	32	30	37
15	33	33	32	37	35	33	31	38
16	36	35	34	40	37	33	30	40
17	39	36	36	43	39	34	31	41
18	40	37	38	43	40	34	31	42
Fat mass of control and Mig-6 AdKI mice
Animal No.	Control NCD	Mig-6 AdKI NCD	Control HFD	Mig-6 AdKI HFD
#1	5.2915	4.2091	14.569	16.678
#2	5.0794	5.2368	14.042	11.231
#3	6.6563	3.8267	13.329	13.085
#4	6.8371	3.9425	17.647	17.845
#5	5.5609	5.938
#6	4.9102	5.9025
#7	4.5531
#8	4.3213
#9	5.0128
Lean mass of control and Mig-6 AdKI mice
Animal No.	Control NCD	Mig-6 ADKI NCD	Control HFD	Mig-6 ADKI HFD
#1	21.854	20.1747	21.074	21.459
#2	21.0503	20.7836	19.159	20.611
#3	20.44	18.8434	20.997	19.197
#4	21.3053	19.8889	21.475	23.694
#5	20.2687	21.2272
#6	18.4846	21.2352
#7	21.1897
#8	18.7786
BAT weight of control and Mig-6 AdKI mice
Animal No.	Control NCD	Mig-6 AdKI NCD	Control HFD	Mig-6 AdKI HFD
#1	0.201	0.2152	1.098	1.0233
#2	0.1543	0.2245	1.0206	0.455
#3	0.2906	0.2807	1.1384	1.1589
#4	0.212	0.2455	1.2763	0.6885
#5	0.2234	0.2663
#6	0.2759	0.2077
#7	0.3304
#8	0.2772
#9	0.2407
sWAT weight of control and Mig-6 AdKI mice
Animal No.	Control NCD	Mig-6 AdKI NCD	Control HFD	Mig-6 AdKI HFD
#1	1.1255	0.8276	4.088	3.0642
#2	0.6293	1.1221	2.9517	2.0283
#3	0.5845	0.7504	2.4374	3.4067
#4	0.9113	0.6662	4.2526	2.8187
#5	1.7931	0.8369
#6	0.9048	1.0542
#7	1.6652
#8	0.9021
#9	1.1504
eWAT weight of control and Mig-6 AdKI mice
Animal No.	Control NCD	Mig-6 AdKI NCD	Control HFD	Mig-6 AdKI HFD
#1	1.1097	0.9862	5.612	5.6647
#2	0.9164	1.5786	6.1061	4.42
#3	1.089	0.92	5.2011	4.4322
#4	1.4333	0.8903	5.3084	4.0821
#5	0.989	1.2625
#6	1.3228	1.3626
#7	1.0119
#8	1.2828
#9	1.6304
AUC of energy expenditure of control and Mig-6 AdKI mice
	Day	Night
Control	3413	4036
	3148	3446
	5268	5943
Mig-6 AdKI	4439	4568
	4294	5099
	3657	4056

## Sheet: Figure 4
Fasting blood glucose
Animal No.	Control NCD	Mig-6 ADKI NCD	Control HFD	Mig-6 ADKI HFD
#1	68	77	141	106
#2	94	64	123	116
#3	108	61	113	75
#4	110	73	106	122
#5	127	76
#6	108	79
#7	91
#8	88
GTT of control and Mig-6 AdKI mice under NCD
	Control								Mig-6 AdKI
Time (min)	#1	#2	#3	#4	#5	#6	#7	#8	#1	#2	#3	#4	#5	#6
0	68	94	108	110	127	108	91	88	77	64	61	73	76	79
15	476	191	240	561	619	549	541	521	194	308	457	410	452	295
30	503	279	248	565	492	619	594	581	290	277	222	374	420	357
60	496	228	178	419	341	508	474	446	292	165	178	286	348	293
90	292	186	173	289	217	280	357	337	285	169	179	207	213	192
120	161	160	133	296	150	220	203	276	195	133	104	156	145	153
GTT of control and Mig-6 AdKI mice under HFD
	Control				Mig-6 AdKI
Time (min)	#1	#2	#3	#4	#1	#2	#3	#4
0	141	123	113	106	106	116	75	122
15	378	318	384	368	253	292	216	284
30	484	386	417	406	323	356	234	322
60	378	391	258	329	225	246	153	229
90	307	304	215	243	139	196	154	237
120	271	241	204	194	126	171	129	194
ITT of control and Mig-6 AdKI mice under NCD
	Control								Mig-6 AdKI
Time (min)	#1	#2	#3	#4	#5	#6	#7	#8	#1	#2	#3	#4	#5
0	100	100	100	100	100	100	100	100	100	100	100	100	100
15	90.0662	89.4737	95.2941	76.7442	86.4407	79.2208	85.1064	76.7045	68.2759	85.4545	56.3218	39.8438	68.3871
30	75.4967	72.3684	85.8824	75	79.661	68.1818	82.2695	61.3636	46.2069	73.3333	51.1494	17.9688	43.871
60	79.4702	55.9211	92.3529	70.3488	56.7797	81.8182	69.5036	52.8409	36.5517	61.8182	51.7241	14.8438	35.4839
90	88.7417	58.5526	100.588	83.1395	56.7797	82.4675	72.3404	60.7955	48.2759	66.6667	54.5977	18.75	37.4194
120	90.0662	80.921	109.412	86.6279	74.5763	99.3507	78.0142	76.7045	85.5172	65.4545	72.9885	74.2188	55.4839
ITT of control and Mig-6 AdKI mice under HFD
	Control				Mig-6 AdKI
Time (min)	#1	#2	#3	#4	#1	#2	#3	#4
0	100	100	100	100	100	100	100	100
15	81.2332	96.2185	58.9796	81.8628	73.9496	80.6268	57.6159	87.6833
30	75.6032	90.9664	53.8775	76.9608	58.5434	45.8689	35.7616	89.1496
60	66.2198	88.8655	72.2449	80.3922	56.8627	43.3048	41.7219	94.1349
90	56.3003	91.3865	84.2857	80.6372	65.2661	52.1367	58.2781	100.587
120	74.2627	79.4118	103.265	87.9902	77.591	62.963	61.5894	98.5337

## Sheet: Figure 5
Adipocyte diameter of eWAT (μm)
Control NCD	Mig-6 AdKI NCD	Control HFD	Mig-6 ADKI HFD
61.5314	57.6189	72.749	81.733
54.0291	51.536	125.1	117.731
58.6351	53.8016	56.072	132.55
51.7725	58.0072	80.938	103.31
60.0276	43.9647	101.351	55.816
81.3091	46.7897	97.532	121.234
64.2497	54.3913	112.682	140.166
67.5605	58.8364	66.923	114.054
56.7147	40.8586	70.379
74.4788	32.6087	80.667
62.5559	56.6157	80.004
53.8715	53.272	87.895
45.8559	47.6776	85.425
97.0547	61.2662
38.4059	46.2819
50.959	56.6887
77.7803	35.8531
44.669	38.7969
37.3149	36.1321
51.4032	43.274
51.9767	58.8364
44.89	42.8211
42.6102	31.8202
	41.9993
	47.479
	41.9852
	55.7006
	55.4774
	47.9371
	49.214
	47.7519
	38.7969
	47.1919
	46.0644
	35.087
	42.7106
Adipocyte diameter of sWAT (μm)
Control NCD	Mig-6 AdKI NCD	Control HFD	Mig-6 ADKI HFD
26.1322	51.0985	65.32	99.197
32.5724	27.4981	77.19	74.462
31.9684	24.643	75.011	84.705
38.2911	19.5954	62.16	90.976
43.3149	28.2818	75.868	76.752
39.2811	34.1138	84.177	62.321
30.3181	28.3444	57.61	64.496
60.8696	42.2797	35.07	67.159
46.473	30.7438	63.76	53.184
31.5405	21.1049	60.207	104.063
45.7039	31.69	57.239	105.331
28.0511	32.6087	69.987	99.779
22.3025	25	74.588	79.365
24.1344	24.3051	61.054	100.803
27.2607	25.2118	61.511	53.553
29.3679	22.1697	56.305	68.975
21.4381	25.3753	69.286	70.984
13.4449	27.1739	51.78	106.24
32.427	42.6137	71.925	71.429
34.544	31.5405	74.588	70.835
51.1678	23.0578	50.653
22.3025	32.6991	74.559
34.5269	22.6181	76.23
35.6548	49.5013	63.82
30.7438	40.5829	69.947
46.2819	40.4517	61.587
31.9684	41.8161	48.039
48.1339	28.6965
37.1796	46.6885
36.9725	29.9061
30.9162	26.8898
34.7316	52.3548
29.985	49.214
26.29	18.5739
22.4082	20.6235
33.7657	38.5984
30.1422	44.3659
31.5217	42.6137
36.5386	19.9835
31.9684	45.6522
44.5785	24.3051
31.5966	34.321
34.8505	20.7663
19.5652	26.29
21.4381	24.4263
25.8367	30.5123
34.0271	30.9353
26.2675	32.6268
49.0216	41.6604
17.4252	32.427
32.427	33.2722
33.1833	26.536
31.3715	24.4263
45.0399	41.3615
37.1001	28.3444
43.6545	18.4783
42.2797	30.201
27.8609	40.4517
28.0511	23.4642
36.0175	38.183
32.8973	42.447
33.8182	27.3689
16.9788	35.0533
42.2098	27.2391
28.7171	48.1216
51.5474	32.427
46.2436	42.6137
34.9351	41.5326
24.1344	33.975
15.1005	29.5684
35.0027	36.9245
40.3347	30.1422
30.2205	39.3862
41.4329	42.2936
32.8973	39.1455
28.2609	39.4012

## Sheet: Figure 6
mRNA expression of adipokine genes in sWAT from control and Mig-6 AdKI mice under NCD condtion
	Control							Mig-6 AdKI
ADIPQ	0.507	0.858	0.243	1.23	2.012	0.697	1.375	1.423	3.18	1.752	1.319	1.579
LEP	1.272	0.658	0.083	0.456	1.996	2.406	0.128	1.077	0.542	0.696	2.08	2.214
RETN	0.495	1.448	0.329	1.418	1.758	0.553		1.795	3.691	1.468	2.02
RBP4	0.53	0.961	0.377	1.457	1.896	0.675	1.104	1.594	2.795	1.175	1.936
mRNA expression of adipokine genes in eWAT from control and Mig-6 AdKI mice under NCD condtion
	Control							Mig-6 AdKI
ADIPQ	1.101	1.172	1.309	0.435	0.615	1.504	0.864	0.554	0.965	0.823	1.557	0.742	1.23	0.323
LEP	1.651	0.91	0.508	0.256	0.724	2.816	0.134	0.714	0.91	0.317	1.552	0.709	1.038	0.071
RETN	0.727	1.423	1.197	0.646	0.566	1.384	1.057	0.669	0.742	0.712	1.515	0.742	1.18	0.403
RBP4	1.043	1.321	1.19	0.504	0.753	1.425	0.764	0.587	0.994	0.529	1.455	0.625	0.698	0.289
mRNA expression of adipokine genes in sWAT from control and Mig-6 AdKI mice under HFD condtion
	Control								Mig-6 AdKI
ADIPQ	0.393	0.693	0.693	0.854	1.707	1.649	0.743	1.267	1.044	1.649	1.696	1.387	1.582	1.33	1.216	1.684
LEP	0.103	0.162	1.418	0.699	1.408	1.438	0.622	2.149	1.351	0.26	0.643	1.105	2.665	1.698	0.501	2.062
RETN	0.481	0.832	0.798	0.782	1.619	1.449	0.695	1.343	0.565	0.969	1.114	1.333	0.69	1.244	0.804	1.772
RBP4	0.445	0.625	0.625	1.487	1.426	1.119	0.808	1.466	0.819	0.698	0.808	1.142	1.119	0.819	0.797	1.037
mRNA expression of adipokine genes in eWAT from control and Mig-6 AdKI mice under HFD condtion
	Control								Mig-6 AdKI
ADIPQ	0.672	1.611	0.691	0.816	1.326	1.026	0.925	0.931	1.451	2.475	1.123	1.299	1.422	2.863	1.472	1.902
LEP	0.113	0.474	1.06	0.63	1.53	0.352	0.515	3.326	1.991	0.621	0.372	0.43	4.18	2.352	0.269	1.031
RETN	0.77	3.017	0.765	0.734	0.948	1.112	0.359	0.296	0.416	1.639	1.037	1.477	0.498	1.831	0.704	1.277
RBP4	0.485	1.653	1.061	0.911	1.449	0.969	0.81	0.662	0.956	1.27	1.011	1.334	1.642	1.114	0.956

## Sheet: Energy expenditure
Energy expenditure
Ctrl NCD		Mig6 AdKI NCD			Ctrl HFD			Mig6 AdKI HFD
#1	#2	#1	#2	#3	#1	#2	#3	#1	#2	#3
100.76	106.638	109.832	105.637	113.875	62.234	49.16	136.719	76.395	93.37	71.744
98.87	103.301	106.552	104.247	103.159	67.116	81.066	89.611	133.199	49.589	89.944
119.786	103.142	128.62	77.17	103.277	90.018	54.092	133.269	104.925	91.814	66.938
88.95	95.79	96.332	83.094	88.33	74.982	75.683	120.499	105.391	95.359	80.224
80.087	104.875	93.976	117.279	84.063	54.592	76.347	96.736	110.983	98.933	66.92
39.324	78.623	57.635	98.534	101.717	67.853	62.274	108.631	98.361	81.878	73.756
104.59	92.131	101.752	71.931	87.612	55.511	39.702	116.156	69.863	110.979	91.083
113.382	77.663	100.66	66.061	65.762	58.161	74.338	75.213	98.819	74.196	72.34
113.245	89.257	127.491	103.111	88.327	45.669	45.909	85.72	75.747	97.174	72.109
56.269	83.877	75.925	86.507	107.684	27.758	58.286	103.639	76.075	90.812	84.596
75.569	97.544	82.368	122.415	80.38	53.44	78.386	98.875	102.43	86.341	64.424
122.021	129.838	103.371	97.659	104.028	56.493	57.492	113.288	99.007	95.131	91.909
84.878	72.86	119.756	74.763	94.104	71.112	90.374	140.819	94.817	78.989	114.265
92.137	67.867	105.896	77.167	56.135	57.616	51.743	117.034	90.761	76.248	87.425
105.242	138.171	96.413	111.255	118.831	68.082	48.532	117.909	73.539	92.846	73.514
128.601	65.258	104.996	64.37	88.363	85.04	82.274	85.916	102.58	92.447	45.885
64.401	100.082	88.233	96.21	113.626	56.923	54.153	103.912	81.82	70.712	56.372
97.197	121.232	92.352	93.121	88.398	72.169	67.938	142.572	88.51	108.638	98.395
95.387	75.288	105.79	63.78	63.38	75.32	61.397	113.747	77.378	84.915	65.004
90.283	91.519	115.772	83.979	85.365	69.139	39.759	99.321	68.83	81.233	75.401
86.452	116.863	89.314	99.312	121.742	66.261	53.756	109.125	83.067	81.456	75.93
71.997	62.174	91.893	66.847	64.749	77.877	57.641	89.353	81.767	74.913	70.168
59.138	95.035	84.009	86.39	85.159	57.433	63.548	107.825	73.586	71.438	73.911
83.288	109.877	98.929	89.387	94.252	67.951	73.474	97.444	115.257	71.962	83.816
101.565	111.792	119.63	96.943	107.107	92.476	51.486	119.872	87.57	89.448	82.105
88.053	120.74	102.109	101.9	134.595	60.697	49.605	145.348	70.675	94.999	98.142
78	101.742	95.278	104.667	79.121	90.807	65.133	115.748	81.447	100.019	75.104
103.732	97.831	122.14	96.695	97.896	75.359	77.555	112.32	96.718	113.088	78.133
109.237	74.086	99.651	65.509	87.885	76.389	61.131	134.475	81.179	101.225	67.816
110.023	94.291	123.247	78.495	98.218	97.686	60.513	100.125	87.98	89.817	72.39
105.646	113.838	104.931	80.859	94.935	95.594	87.777	135.215	111.251	112.929	79.599
91.212	101.381	97.596	94.198	96.742	100.2	94.779	115.374	107.227	91.466	59.581
103.256	122.847	106.523	96.872	113.49	108.623	91.461	154.035	125.298	144.627	129.829
103.424	83.252	125.14	91.989	86.982	83.83	53.432	97.025	73.327	101.406	70.277
93.039	90.971	91.685	103.748	97.294	86.699	36.448	131.554	69.987	82.021	85.37
126.206	86.404	101.32	65.625	89.177	55.812	32.026	89.573	76.537	91.516	47.809
95.252	91.19	92.176	70.485	96.468	99.439	72.856	127.544	110.792	109.874	89.812
108.053	104.879	113.409	81.609	126.742	89.691	91.522	95.447	97.026	86.84	77.972
94.281	88.322	104.326	101.155	111.271	73.398	58.035	113.643	95.655	102.849	98.676
112.033	107.722	90.07	109.872	108.589	86.605	74.309	96.61	81.197	93.917	73.024
101.272	107.262	107.542	96.739	84.854	79.855	93.162	125.334	115.001	91.438	87.541
109.932	54.701	105.165	57.544	52.485	68.001	78.833	146.794	72.785	100.345	121.927
113.151	89.36	139.56	71.701	78.888	85.882	66.111	116.723	94.617	94.577	62.114
136.932	100.475	114.341	85.823	83.959	89.998	49.657	116.574	69.344	93.764	105.907
90.974	107.797	91.015	121.528	110.144	71.126	85.447	113.481	91.812	87.907	81.156
90.108	90.1	95.055	80.343	104.205	69.66	65.754	141.373	96.34	113.194	64.753
102.119	93.983	124.067	88.193	93.168	55.752	65.287	96.066	103.437	80.054	59.723
105.703	120.76	113.409	96.787	119.652	64.152	65.119	102.219	86.185	101.062	62.638
108.689	111.151	129.691	78.01	124.034	91.268	82.568	99.039	114.944	79.505	77.153
93.41	84.076	88.09	81.047	77.369	73.202	45.56	107.928	92.008	106.487	71.813
104.87	100.829	126.37	74.302	90.238	73.925	81.347	59.443	115.427	54.287	22.417
96.572	78.311	107.07	73.14	103.815	66.139	77.318	82.552	100.932	79.464	62.032
85.495	114.649	101.675	117.764	97.551	73.828	64.815	112.399	57.598	87.478	64.853
99.475	80.463	99.74	77.924	55.097	57.645	63.295	106.11	106.369	75.615	56.761
59.81	82.472	55.715	78.789	81.827	73.676	91.024	164.96	84.636	123.363	129.225
121.803	85.492	128.784	88.531	67.529	63.308	58.343	111.721	66.774	92.456	85.659
84.157	110.717	91.302	100.957	85.143	91.062	70.137	85.558	112.952	76.729	49.728
93.623	85.682	90.783	76.107	62.71	64.634	59.985	113.597	65.365	91.83	86.022
124.015	78.888	117.258	98.008	73.827	80.804	99.566	122.598	115.556	100.799	93.672
86.64	96.474	95.5	91.05	85.014	67.71	79.396	142.453	126.237	128.243	99.939
113.662	105.303	108.476	90.502	118.601	89.646	90.327	142.763	112.644	96.477	98.382
91.922	108.11	91.574	108.786	94.688	59.632	65.943	84.402	100.797	88.114	81.929
108.839	105.511	121.268	82.247	76.953	89.539	45.073	73.331	87.06	68.239	68.671
93.244	68.588	99.11	88.015	68.298	72.215	68.544	88.201	80.262	107.622	41.004
125.855	89.612	133.168	99.902	94.557	78.927	82.512	102.002	104.203	79.253	55.589
112.617	113.339	100.474	94.204	86.157	97.117	93.171	141.847	94.651	117.206	116.707
122.541	97.378	103.913	91.295	110.043	80.477	32.396	127.065	54.389	108.482	99.58
110.593	77.171	127.984	83.05	59.978	80.519	45.933	101.575	73.237	81.903	78.465
92.781	98.52	98.542	94.038	91.163	71.814	40.229	107.725	83.902	86.745	54.863
82.972	112.083	114.138	124.751	108.303	97.304	84.887	114.925	113.516	100.539	72.895
126.307	58.81	128.508	64.903	75.35	79.485	52.886	133.601	96.75	108.097	74.245
99.342	111.1	132.596	82.865	67.932	100.383	75.912	139.55	96.007	104.299	69.408
76.35	79.809	91.028	72.534	86.91	90.524	74.198	124.744	99.44	111.027	46.271
125.255	100.042	115.862	103.94	89.999	99.283	89.672	119.463	117.32	117.703	91.809
110.461	123.907	116.052	91.85	135.12	84.246	60.62	135.095	113.265	114.093	87.02
112.142	106.29	114.843	107.021	117.421	80.458	57.521	152.487	78.266	129.356	112.315
95.005	106.085	88.896	93.493	127.085	79.858	60.132	130.953	97.74	111.742	102.27
106.442	90.239	97.657	97.668	112.629	86.576	53.426	149.736	78.408	136.374	115.905
116.934	87.92	92.274	95.622	104.184	86.716	67.25	133.511	92.198	128.577	110.555
111.834	98.609	112.341	89.082	115.912	88.126	77.413	130.453	94.556	103.766	85.73
106.279	95.13	104.433	78.69	125.161	93.945	94.171	124.015	124.103	100.568	74.523
115.831	91.977	129.25	76.315	88.567	79.697	73.673	128.978	116.094	121.552	106.796
126.29	116.244	105.976	87.164	91.733	75.114	58.191	139.609	96.42	111.983	96.212
112.276	115.11	113.5	112.859	113.963	115.432	92.029	167.207	106.801	143.787	136.407
104.925	111.667	106.646	96.599	128.373	122.89	101.5	130.64	122.081	140.557	102.95
104.825	116.368	108.356	88.664	128.721	86.611	103.8	170.912	93.337	134.434	106.559
109.432	101.01	111.469	103.223	99.888	90.851	89.385	173.805	127.66	147.186	110.295
97.658	104.038	120.206	103.786	114.613	131.727	119.167	155.485	138.078	159.99	112.561
115.557	126.764	103.347	89.862	110.247	106.724	112.488	137.881	138.862	140.21	108.528
114.562	107.738	127.349	92.773	119.974	98.14	111.98	142.479	160.859	116.06	87.147
95.902	106.957	106.108	98.978	103.348	105.031	73.956	159.057	115.979	137.387	98.646
111.232	87.25	107.19	76.569	103.516	73.122	42.778	58.17	6.396	50.052	42.516
134.675	106.754	138.377	95.246	90.829	63.239	49.587	109.132	59.912	83.497	67.914
91.686	113.698	106.418	112.44	118.856	78.217	83.602	96.688	101.462	83.119	44.431
108.905	73.473	103.643	71.043	82.218	61.755	72.247	130.328	106.205	108.529	78.021
